# Supplementary material for: Genomic epidemiology and antimicrobial resistance of Corynebacterium macclintockiae, the predominant species of human pathogens within the Corynebacterium jeikeium complex
Source: J Clin Microbiol. 2025 Jul 24;63(8):e00500-25. doi: 10.1128/jcm.00500-25 (PMC12345161; doi:10.1128/jcm.00500-25)
Supplement: Table S1 — Definition of immunosuppression in this study. [file jcm.00500-25-s0001.xlsx]

## Sheet: Table S1
	Table S1. Definition of immunosuppression in this study
	Classification of immunosuppression	Criteria
	Neutropenia	Granulocytes < 500/mL between 2 days before to 2 days later of the day of index culture (Leucocytes < 1000/mL was used as the altanative if granulocytes were never counted during the period)
	Cellular immunodeficiency	1) HIV infection with CD4-positive lymphocyte < 200/mL 2) Active disease causing cellular immunodecifiency (e.g., lymphoblastic leukemia, lymphoma) 3) Use of immunosupressive drugs in 30 days before the day of index blood culture, including corticosteroid (prednisone equivalent of 20 mg or more daily), azathioprine, mercaptopurine, mycophenolate mofetil, methotrexate, cyclosporin, tacrolimus, aba…
	Humoral immunodeficiency	1) Post-splenectomy status 2) Active disease causing humoral immunodecifiency (e.g., multiple myeloma)
