# Supplementary material for: Genomic epidemiology and antimicrobial resistance of Corynebacterium macclintockiae, the predominant species of human pathogens within the Corynebacterium jeikeium complex
Source: J Clin Microbiol. 2025 Jul 24;63(8):e00500-25. doi: 10.1128/jcm.00500-25 (PMC12345161; doi:10.1128/jcm.00500-25)
Supplement: Table S2 — Corynebacterium jeikeium complex strains collected in this study. [file jcm.00500-25-s0002.xlsx]

## Sheet: Table S2
Table S2. Corynebacterium jeikeium complex strains collected in this study
Strain	Isolation year/month	Hospital	Sample	Genomic species	GenBank accession number	Score value for C. jeikeium by MALDI Biotyper	Average nucleotid identity (%)			Antimicrobial resistance genes													Minimum inhibitory concentration (mg/mL)b
							C. jeikeium NCTC 11915T	C. macclintockiae c9Ua_112T	C. evansiae c8Ua_174T	blaCoryne-A	aadA1	ant(2'')-Ia	aph(3')-Ia	aph(3'')-Ib	aph(6)-Id	aac(3)-XI	tet(W)	sul1	erm(X)	cmx	gyrA Ser-87	gyrA Asp-91	Penicillin	Ampicillin	Ampicillin/ sulbactam	Ceftriaxone	Cefepime	Meropenem	Tetracycline	Minocycline	Doxycycline	Vancomycin	Teicoplanin	Daptomycin	Linezolid	Gentamicin	Ciprofloxacin	Levofloxacin	Erythromycin	Clindamycin	Trimethoprim/ sulfamethoxazole
TUM24514	2016/06	A	Intra-abdominal fluid	Corynebacterium macclintockiae	JBLYXT000000000	2.39	87.5	97.7	87.7	+	-	-	+	+	-	-	+	-	+	+	Ile	Ala	>64	>64	>64/32	>16	>16	>8	16	8	8	1	0.5	0.5	1	£0.25	>64	>64	>16	>16	8/152
TUM24519	2016/07	A	Intra-abdominal fluid	Corynebacterium macclintockiae	JBLYXS000000000	2.39	87.3	97.9	87.7	-	-	-	-	-	-	-	-	-	+	-	Ile	Asp	2	4	4/2	16	4	1	0.5	0.12	0.5	1	0.5	0.12	1	£0.25	16	16	4	>16	4/76
TUM24522	2017/05	A	Intra-abdominal fluid	Corynebacterium macclintockiae	JBLYXR000000000	2.34	87.5	97.7	87.8	+	-	-	-	-	-	-	-	-	+	-	Ile	Ala	>64	>64	>64/32	>16	>16	>8	0.25	0.06	0.12	1	0.5	0.25	0.5	£0.25	>64	>64	2	>16	2/38
TUM24530	2019/06	A	Blood	Corynebacterium macclintockiae	JBLYXQ000000000	2.39	87.4	97.4	87.8	+	+	+	+	+	+	-	+	+	+	+	Ile	Ala	>64	>64	>64/32	>16	>16	>8	0.25	0.06	0.25	1	0.5	0.5	0.25	8	>64	>64	>16	>16	>8/152
TUM24556	2023/10	A	Abscess	Corynebacterium macclintockiae	JBLYXP000000000	2.39	87.3	97.4	87.7	+	+	+	+	+	+	-	+	+	+	+	Ile	Ala	>64	>64	>64/32	>16	>16	>8	16	8	8	0.5	0.5	0.5	0.5	>32	>64	>64	>16	>16	>8/152
TUM25354	2024/04	A	Sinus tract discharge	Corynebacterium macclintockiae	JBLYXO000000000	2.25	87.4	97.4	87.7	+	+	+	+	+	+	-	+	+	+	+	Ile	Ala	>64	>64	>64/32	>16	>16	>8	32	16	8	0.5	1	0.12	0.5	8	>64	>64	>16	>16	8/152
TUM25001	2018/12	B	Blood	Corynebacterium evansiaea	JBLYXN000000000	2.12	92.5	87.6	94.6	+	-	-	-	-	-	-	-	-	-	-	Ile	Asp	>64	>64	>64/32	>16	16	2	0.25	0.06	0.12	0.5	0.5	0.25	0.5	£0.25	>64	16	≤0.12	≤0.12	8/152
TUM25002	2020/01	B	Blood	Corynebacterium macclintockiae	JBLYXM000000000	2.04	87.2	97.8	87.5	-	-	-	-	-	-	-	-	-	-	-	Ser	Asp	2	2	2/1	8	2	0.5	0.25	0.06	0.12	1	0.5	0.25	0.5	£0.25	0.06	0.25	≤0.12	0.5	4/76
TUM25003	2021/11	B	Blood	Corynebacterium macclintockiae	JBLYXL000000000	2.31	87.4	97.7	87.9	+	-	-	-	-	-	-	-	-	+	-	Ile	Tyr	>64	>64	>64/32	>16	>16	>8	0.25	0.06	0.25	1	0.5	0.25	1	£0.25	>64	>64	8	>16	2/38
TUM25004	2021/12	B	Blood	Corynebacterium macclintockiae	JBLYXK000000000	2.36	87.4	97.6	87.8	+	-	-	-	-	-	-	-	-	+	-	Ile	Ala	>64	>64	>64/32	>16	>16	>8	0.5	0.12	0.5	1	0.5	0.25	1	£0.25	>64	>64	>16	>16	4/76
TUM25005	2022/01	B	Blood	Corynebacterium macclintockiae	JBLYXJ000000000	2.25	87.4	97.6	87.7	+	-	-	-	-	-	-	+	-	+	-	Ile	Ala	>64	>64	>64/32	16	4	4	8	4	4	1	0.5	1	0.5	£0.25	>64	>64	>16	>16	8/152
TUM25006	2022/06	B	Blood	Corynebacterium macclintockiae	JBLYXI000000000	2.18	87.5	97.6	87.7	+	-	-	+	+	+	+	+	-	+	+	Ile	Ala	>64	>64	>64/32	>16	>16	>8	32	16	8	1	0.5	0.5	0.5	4	>64	>64	>16	>16	8/152
TUM25007	2022/10	B	Blood	Corynebacterium macclintockiae	JBLYXH000000000	2.43	87.4	97.6	87.7	+	-	-	-	-	-	-	-	-	+	-	Ile	Ala	>64	>64	>64/32	>16	>16	>8	0.12	0.06	0.12	1	0.5	0.5	0.5	£0.25	>64	>64	>16	>16	4/76
TUM25008	2022/12	B	Blood	Corynebacterium macclintockiae	JBLYXG000000000	2.54	87.4	97.6	87.7	+	-	-	-	-	-	-	-	-	+	-	Ile	Ala	>64	>64	>64/32	>16	>16	>8	0.25	0.06	0.12	1	0.5	0.5	0.5	£0.25	>64	>64	>16	>16	8/152
TUM25009	2019/06	C	Blood	Corynebacterium macclintockiae	JBLYXF000000000	2.5	87.5	97.7	87.7	+	-	-	+	+	-	-	+	-	+	+	Ile	Ala	>64	>64	>64/32	>16	>16	>8	16	8	8	1	0.5	0.25	1	£0.25	>64	>64	>16	>16	4/76
TUM25010	2020/06	C	Blood	Corynebacterium macclintockiae	JBLYXE000000000	2.45	87.6	97.6	87.6	+	-	-	-	-	-	-	-	-	+	-	Ile	Ala	>64	>64	>64/32	>16	>16	>8	0.25	0.06	0.12	1	0.5	0.25	0.5	£0.25	>64	>64	4	>16	>8/152
TUM25011	2020/06	C	Blood	Corynebacterium macclintockiae	JBLYXD000000000	2.35	87.6	97.6	87.8	+	+	+	-	-	-	-	-	+	+	-	Ile	Tyr	>64	>64	>64/32	>16	>16	>8	0.25	0.06	0.25	1	0.5	0.5	1	16	>64	>64	4	>16	8/152
TUM25012	2021/12	C	Blood	Corynebacterium macclintockiae	JBLYXC000000000	2.2	87.5	97.8	87.7	-	-	+	-	-	-	-	-	+	+	-	Ile	Tyr	2	4	4/2	16	4	1	0.25	0.06	0.12	1	0.5	0.5	0.5	16	>64	>64	8	>16	>8/152
TUM25013	2022/07	C	Blood	Corynebacterium macclintockiae	JBLYXB000000000	2.31	87.4	97.3	87.6	+	-	-	+	+	+	+	+	-	+	+	Ile	Ala	>64	>64	>64/32	>16	>16	>8	32	8	8	1	0.5	0.5	0.5	4	>64	>64	>16	>16	8/152
TUM25014	2019/11	D	Blood	Corynebacterium macclintockiae	JBLYXA000000000	2.41	87.6	97.5	87.8	+	-	-	-	-	-	-	-	-	+	-	Ile	Ala	>64	>64	>64/32	>16	>16	>8	0.25	0.06	0.25	1	0.5	0.25	0.5	£0.25	>64	>64	4	>16	>8/152
TUM25016	2022/10	D	Blood	Corynebacterium macclintockiae	JBLYWZ000000000	2.32	87.4	97.5	87.8	+	+	+	+	+	+	-	-	+	+	-	Ile	Ala	>64	>64	>64/32	>16	>16	>8	1	0.25	0.5	1	1	0.25	0.5	16	>64	>64	>16	>16	8/152
TUM25017	2023/06	D	Blood	Corynebacterium macclintockiae	JBLYWY000000000	2.39	87.4	97.4	87.7	+	-	+	-	-	-	-	-	+	+	-	Ile	Ala	>64	>64	>64/32	>16	>16	>8	1	0.12	0.5	1	0.5	0.25	1	32	>64	>64	16	>16	>8/152
TUM25018	2023/12	D	Blood	Corynebacterium macclintockiae	JBLYWX000000000	2.32	87.4	97.7	87.6	+	-	+	-	-	-	-	-	+	+	-	Ile	Ala	>64	>64	>64/32	>16	>16	>8	1	0.25	0.5	0.5	0.5	0.25	0.5	16	>64	>64	16	>16	>8/152
TUM25019	2021/09	E	Blood	Corynebacterium macclintockiae	JBLYWW000000000	2.22	87.4	97.4	87.7	+	-	-	+	+	+	+	+	-	+	+	Ile	Ala	>64	>64	>64/32	>16	>16	>8	32	32	8	1	0.5	0.25	0.5	8	>64	>64	>16	>16	8/152
TUM25021	2022/03	E	Blood	Corynebacterium macclintockiae	JBLYWV000000000	2.29	87.5	97.7	87.8	+	+	+	-	-	-	-	+	+	+	+	Ile	Ala	>64	>64	>64/32	>16	>16	>8	16	8	8	1	0.5	0.25	0.5	32	>64	>64	>16	>16	8/152
TUM25022	2022/12	F	Blood	Corynebacterium macclintockiae	JBLYWU000000000	2.5	87.3	97.7	87.7	+	-	-	-	-	-	-	-	-	+	-	Ile	Tyr	>64	>64	>64/32	>16	>16	>8	0.5	0.06	0.25	1	0.5	0.12	1	£0.25	>64	>64	4	>16	4/76
TUM25036	2024/01	F	Blood	Corynebacterium macclintockiae	JBLYWT000000000	2.35	86.7	96.2	86.9	-	-	-	-	-	-	-	-	-	+	-	Arg	Asp	2	4	4/2	8	2	0.5	0.5	0.12	0.25	1	0.5	0.25	0.5	£0.25	16	8	16	>16	4/76
TUM25023	2022/09	G	Blood	Corynebacterium macclintockiae	JBLYWS000000000	2.47	87.3	97.4	87.7	+	+	+	+	+	+	-	+	+	+	+	Ile	Ala	>64	>64	>64/32	>16	>16	>8	32	8	8	1	1	0.5	0.5	16	>64	>64	>16	>16	8/152
TUM25024	2022/07	G	Blood	Corynebacterium macclintockiae	JBLYWR000000000	2.37	87.6	97.4	87.8	+	+	+	+	+	+	-	+	+	+	+	Ile	Ala	>64	>64	>64/32	>16	>16	>8	32	8	8	1	1	0.25	0.5	8	>64	>64	>16	>16	8/152
TUM25025	2020/05	G	Blood	Corynebacterium macclintockiae	JBLYWQ000000000	2.45	87.4	97.7	87.6	+	+	+	-	-	-	-	-	+	+	-	Ile	Ala	>64	>64	>64/32	>16	>16	>8	0.25	0.06	0.25	1	0.5	0.25	0.5	8	>64	>64	>16	>16	8/152
TUM25026	2018/06	G	Blood	Corynebacterium macclintockiae	JBLYWP000000000	2.5	87.4	97.7	87.6	+	+	+	-	-	-	-	-	+	+	-	Ile	Ala	>64	>64	>64/32	>16	>16	>8	0.5	0.06	0.25	1	1	0.25	0.5	8	>64	>64	>16	>16	>8/152
TUM25027	2022/05	H	Blood	Corynebacterium macclintockiae	JBLYWO000000000	2.43	87.3	97.6	87.7	+	-	-	+	-	-	-	-	-	+	-	Ile	Ala	>64	>64	>64/32	>16	>16	>8	0.5	0.06	0.25	1	0.5	0.25	1	£0.25	>64	>64	16	>16	8/152
TUM25028	2020/02	I	Blood	Corynebacterium macclintockiae	JBLYWN000000000	2.05	87.3	97.5	87.7	+	-	-	-	-	-	-	-	-	+	-	Ile	Ala	>64	>64	>64/32	>16	>16	8	0.5	0.06	0.25	1	1	0.5	1	£0.25	>64	>64	8	>16	4/76
TUM25029	2021/03	I	Blood	Corynebacterium macclintockiae	JBLYWM000000000	2.34	87.3	97.4	87.5	+	-	-	+	+	+	+	+	-	+	+	Ile	Ala	>64	>64	>64/32	>16	>16	>8	16	8	8	0.5	0.5	0.25	0.25	8	>64	>64	>16	>16	4/76
TUM25030	2022/08	I	Blood	Corynebacterium macclintockiae	JBLYWL000000000	2.17	87.3	97.6	87.8	+	+	+	-	-	-	-	-	+	+	-	Ile	Ala	>64	>64	>64/32	>16	>16	>8	0.5	0.06	0.25	1	0.5	0.25	1	8	>64	>64	16	>16	8/152
TUM25031	2022/09	I	Blood	Corynebacterium macclintockiae	JBLYWK000000000	2.22	87.5	97.3	87.5	+	-	-	+	+	+	+	+	-	+	+	Ile	Ala	>64	>64	>64/32	>16	>16	>8	32	16	8	1	0.5	0.25	0.5	8	>64	>64	>16	>16	4/76
TUM25032	2023/09	I	Blood	Corynebacterium macclintockiae	JBLYWJ000000000	2.28	87.4	97.4	87.5	+	-	-	+	+	+	+	+	-	+	+	Ile	Ala	>64	>64	>64/32	>16	>16	>8	32	16	8	1	0.5	0.25	0.5	8	>64	>64	>16	>16	8/152
TUM25033	2023/09	I	Blood	Corynebacterium macclintockiae	JBLYWI000000000	2.51	87.3	97.7	87.7	+	-	-	-	-	-	-	-	-	-	-	Ile	Ala	>64	>64	>64/32	>16	>16	>8	0.5	0.06	0.25	1	1	0.5	1	£0.25	>64	>64	≤0.12	0.5	4/76
TUM25034	2024/01	I	Blood	Corynebacterium macclintockiae	JBLYWH000000000	2.32	87.4	97.4	87.5	+	-	-	+	+	+	+	+	-	+	+	Ile	Ala	>64	>64	>64/32	>16	>16	>8	32	16	8	1	0.5	0.25	0.5	16	>64	>64	>16	>16	8/152
a Although the average nucleotide identity of this strain and the type strain of Corynebacterium evansiae was slightly below the threshold (94.6%), this strain was tentatively regarded as C. evansiae because there were no other type strains with average nucleotide identity of 95% or higher.
b Minimum inhibitory concentrations were determined by the broth microdilution method and interpreted according to CLSI M45-ED3 guidelines. Cation-adjusted Mueller-Hinton broth supplemented with lysed horse blood was used and calcium concentration was adjusted to 50 mg/mL in the testing of daptomycin susceptibility.
