# Supplementary material for: Genomic epidemiology and antimicrobial resistance of Corynebacterium macclintockiae, the predominant species of human pathogens within the Corynebacterium jeikeium complex
Source: J Clin Microbiol. 2025 Jul 24;63(8):e00500-25. doi: 10.1128/jcm.00500-25 (PMC12345161; doi:10.1128/jcm.00500-25)
Supplement: Table S3 — Whole-genome sequencing analysis data downloaded from GenBank for comparative genome analysis. [file jcm.00500-25-s0003.xlsx]

## Sheet: Table S3
	Table S3. Whole-genome sequencing analysis data downloaded from GenBank for comparative genome analysis
	Assembly ID	Taxonomy	Strain	Year	Country	Source	Average nucleotide identity (%)
							Corynebacterium jeikeium NCTC11915T	Corynebacterium macclintockiae c9Ua_112T	Corynebacterium evansiae c8Ua_174T
	GCF_000738175	C. jeikeium	Cj47444	2012	USA	Pleural fluid	92.8	87.9	94.9
	GCF_027570065	C. evansiae	c8Ua_174	2017	Portugal	Urine	92.5	87.8	100
	GCF_000738355	C. jeikeium	Cj30952	2011	USA	Vertebral disk space	92.5	87.8	97.5
	GCF_001059385	C. jeikeium	931_CJEI	Unknown	USA	Unknown	92.5	87.8	97.7
	GCA_947254485	C. jeikeium	SRR17635580_bin.6_metaWRAP_v1.3_MAG	2008	USA	Vaginal metagenome	92.2	87.2	98
	GCF_900477975	C. jeikeium	NCTC11914	Unknown	UK	Blood	96.5	87.6	92.7
	GCF_000738405	C. jeikeium	Cj47447	2006	USA	Blood	96.6	87.4	92.8
	GCF_000738385	C. jeikeium	Cj47445	2011	USA	Blood	96.7	87.5	92.8
	GCF_900100745	C. jeikeium	CJ	2015	Colombia	Vaginal fluid	95.7	87.1	92.4
	GCF_000006605	C. jeikeium	NCTC 11915	1984	UK	The axilla of a bone marrow transplant patient	100	87.6	92.5
	GCF_900461255	C. jeikeium	NCTC11917	Unknown	UK	Vagina	99.7	87.6	92.4
	GCF_900461185	C. jeikeium	NCTC11913	Unknown	Unknown	Blood	97.1	87.2	92.4
	GCF_028609885	C. jeikeium	DSM 7171	Unknown	Unknown	Blood culture	97	87.1	92.5
	GCF_001999385	C. jeikeium	ATCC 43734	1987	Unknown	Blood	97	87.2	92.5
	GCA_943913745	C. jeikeium	0jFgVYFpVO_bin.39.MAG	2014	USA	Human skin	87.2	98	87.6
	GCF_000738265	C. jeikeium	Cj37130	2012	USA	Knee bursa	87.4	97.9	87.6
	GCF_000738255	C. jeikeium	Cj21382	2010	USA	Humeral membrane	87.3	97.8	87.5
	GCF_000738325	C. jeikeium	Cj47446	2011	USA	Decubitus ulcer	87.8	97.7	87.6
	GCF_030232505	C. macclintockiae	MSK010	2015	USA	Ascites	87.4	97.6	87.7
	GCF_000738335	C. jeikeium	Cj47453	2012	USA	Pleural fluid	87.5	97.4	87.6
	GCF_000738165	C. jeikeium	Cj19409	2010	USA	Spine	87.4	98	87.6
	GCF_000738195	C. jeikeium	Cj16348	2009	USA	Unknown	87.4	97.9	87.7
	GCF_000738185	C. jeikeium	Cj14566	2009	USA	Unknown	87.3	97.9	87.5
	GCF_027570165	C. macclintockiae	c9Ua_112	2017	Portugal	Urine	87.6	100	87.8
	GCF_030232365	C. macclintockiae	MSK007	2016	USA	Blood	87.4	97.9	87.7
	GCF_000738245	C. jeikeium	Cj30184	2011	USA	Unknown	87.3	97.9	87.6
	GCF_000738305	C. jeikeium	Cj38002	2012	USA	Unknown	87.6	97.9	87.8
